# Supplementary material for: Simulating Hypoxia in a New England Estuary: WASP8 Advanced Eutrophication Module (Narragansett Bay, RI, USA)
Source: Water (Basel). Author manuscript; Available in PMC 2024 Mar 20. (PMC10077877; doi:10.3390/w15061204)
Supplement: Supplement1 [file NIHMS1885699-supplement-Supplement1.zip]

Archive with 1 entries (1 files):
- water-2274888-supplementary.pdf
